# Supplementary material for: Eligibility Criteria in Advanced Urothelial Cancer Clinical Trials: An Assessment of Modernization and Inclusion
Source: Cancer Med. 2025 Mar 27;14(7):e70696. doi: 10.1002/cam4.70696 (PMC11947756; doi:10.1002/cam4.70696)
Supplement: Supplementary file 1 — Data S1. [file CAM4-14-e70696-s002.xlsx]

## Sheet: Sheet1
Trial Identifier	Phase	Status	Drug Name	Class of Therapy	Variant Histology	Study Start Date	Study Completion Date	Actual Enrollment	ANC	Platelet	Hgb	AST/ALT	CrCl/GFR	Creatinine	Bilirubin	KPS	ECOG PS	Brain Metastases	Concurrent Malignancies	HIV Infection	HBV/HCV Infection
NCT01812369	III	Active, not recruiting	Gemcitabine Cisplatin + Methotrxate Vinblastine	Chemotherapy	Some mixed variants allowed, pure adenocarcinoma or epidermoid carcinoma and mixed/pure small-cell neuroendocrine carcinoma excluded	2013-02-15	Ongoing	500	≥ 1500/µL	≥ 100,000/µL	≥ 11 g/dL	N/A	≥ 40 mL/min	N/A	≤ 1.0x ULN	N/A	0-1	NR	CI	NR	NR
NCT02033993	II	Completed	Nab Paclitaxel	Chemotherapy	Mixed variants allowed, must be transitional cell dominant	2014-01-27	2020-10-28	199	≥ 1500/µL	≥ 90,000/µL	≥ 9g/dL	≤ 3.0x ULN	≥ 25 mL/min	N/A	≤ 1.5x ULN	N/A	0-2	CI	CI	TE	TE
NCT02240017	II/III	Completed	Carboplatin/ Gemcitabine	Chemotherapy	Not specified	2015-01-21	2019-07-15	46	≥ 1500/µL	≥ 150,000/µL	≥ 10 g/dL	≤ 2.5x ULN	≥ 40 mL/min		≤ 1.5x ULN	N/A	0-2	TE	CI	NR	NR
NCT02256436	III	Completed	Pembrolizumab vs paclitaxel or docetaxel or vinflunine	Combination	Mixed variants allowed, must be transitional cell dominant	2014-10-22	2020-10-01	542	≥ 1500/µL	≥ 100,000/µL	≥ 9 g/dL	≤ 2.5x ULN	≥ 30 mL/min	≤ 1.5x ULN	≤ 1.5x ULN	N/A	0-2	TE	CI	TE	TE
NCT02302807	III	Completed	Atezolizumab vs. Docetaxel, Paclitaxel, or Vinflunine	Combination	Not specified	2015-01-13	2018-11-08	931	≥ 1500/µL	≥ 100,000/µL	≥ 9 g/dL	≤ 2.5x ULN	≥ 30 mL/min	N/A	≤ 1.0x ULN	N/A	0-1	TE	CI	TE	TE
NCT02335424	II	Completed	pembrolizumab	IO	Mixed variants allowed, must be transitional cell dominant	2015-02-24	2022-02-18	374	≥ 1500/µL	≥ 100,000/µL	≥ 9 g/dL	≤ 2.5x ULN	≥ 30 mL/min	≤ 1.5x ULN	≤ 1.5x ULN	N/A	0-2	CI	CI	TE	TE
NCT02351739	II	Completed	ACP-196 (acalabrutinib)/pembrolizumab	Combination	Mixed variants allowed, must be transitional cell dominant	2015-04-15	2018-04-15	78	≥ 1500/µL	≥ 100,000/µL	≥ 8 g/dL	≤ 3.0x ULN	≥ 30 mL/min	N/A	≤ 1.5x ULN	N/A	0-1	TE	CI	TE	CI
NCT02426125	III	Completed	Ramucirumab/Docetaxel	Combination	Not specified	2015-07-13	2022-07-26	530	≥ 1500/µL	≥ 100,000/µL	≥ 9 g/dL	≤ 3.0x ULN	≥ 30 mL/min	N/A	≤ 1.0x ULN	N/A	0-1	TE	CI	TE	TE
NCT02516241	III	Active, not recruiting	Durvalumab + Tremelimumab	IO	Mixed variants allowed, must be transitional cell dominant	2015-11-02	Ongoing	1126	≥ 1500/µL	≥ 100,000/µL	≥ 9 g/dL	≤ 2.5x ULN	≥ 30 mL/min	N/A	≤ 1.5x ULN	N/A	0-1	CI	CI	TE	CI
NCT02535650	I	Active, not recruiting	Tipifarnib	Targeted/small molecule	Not specified	2015-11-12	Ongoing	19	≥ 1500/µL	≥ 100,000/µL	≥ 9 g/dL	≤ 3.0x ULN	≥ 60 mL/min	≤ 1.5x ULN	≤ 1.5x ULN	N/A	0-1	CI	CI	TE	TE
NCT02581982	II	Active, not recruiting	pembrolizumab, paclitaxel	Combination	Not specified	2016-04-06	2022-12-19	27	≥ 1500/µL	≥ 80,000/µL	≥ 9 g/dL	≤ 2.5x ULN	≥ 35 mL/min	≤ 1.5x ULN	≤ 1.5x ULN	N/A	0-1	CI	CI	TE	CI
NCT02603432	III	Active, not recruiting	Avelumab plus Best Supportive Care	IO	No variants, transitional cell only	2016-04-15	Ongoing	700	≥ 1500/µL	≥ 100,000/µL	≥ 9 g/dL	≤ 2.5x ULN	≥ 30 mL/min	N/A	≤ 1.5x ULN	N/A	0-1	CI	CI	TE	CI
NCT02853305	III	Active, not recruiting	Pembrolizumab, Cisplatin, Carboplatin, Gemcitabine	Combination	Mixed variants allowed, must be transitional cell dominant	2016-09-15	2022-09-15	1010	≥ 1500/µL	≥ 100,000/µL	≥ 9 g/dL	≤ 2.5x ULN	≥ 30 mL/min	≤ 1.5x ULN	≤ 1.5x ULN	N/A	0-2	NR	CI	TE	TE
NCT03051373	II	Completed	Nab Paclitaxel, gemcitabine, cisplatin	Chemotherapy	Mixed variants allowed, must be transitional cell dominant	2017-04-01	2020-04-30	108	≥ 1500/µL	≥ 100,000/µL	≥ 9 g/dL	≤ 2.5x ULN	≥ 50 mL/min	≤ 1.5x ULN	≤ 1.5x ULN	N/A	0-1	TE	TE	TE	TE
NCT03113266	II	Recruiting	toripalimab (humanized anti-PD-1 monoclonal antibody)	IO	Not specified	2017-04-06	Ongoing	370	≥ 1500/µL	≥ 100,000/µL	≥ 9 g/dL	≤ 2.5x ULN	≥ 50 mL/min	≤ 1.0x ULN	≤ 1.5x ULN	N/A	0-1	CI	CI	TE	TE
NCT03219333	II	Active, not recruiting	Enfortumab vedotin	Targeted/small molecule	Pure squamous and mixed variants allowed	2017-10-08	Ongoing	219	≥ 1000/µL	≥ 100,000/µL	≥ 9 g/dL	≤ 3.0x ULN	≥ 30 mL/min	N/A	≤ 1.5x ULN	N/A	0-1	CI	CI	TE	CI
NCT03219775	II	Active, not recruiting	Nivolumab/Ipilimumab	IO	Mixed variants allowed, must be transitional cell dominant	2017-07-06	Ongoing	169	≥ 1500/µL	≥ 100,000/µL	N/A	≤ 3.0x ULN	≥ 40 mL/min	≤ 1.5x ULN	≤ 1.5x ULN	≥ 70%	N/A	TE	CI	TE	TE
NCT03272217	II	Active, not recruiting	Atezolizumab+Bevacizumab	Combination	Not specified	2017-09-13	2022-03-17	16	≥ 1000/µL	≥ 100,000/µL	≥ 9 g/dL	≤ 2.5x ULN	≥ 25 mL/min	≤ 2.5x ULN	≤ 1.5x ULN	N/A	0-2	CI	CI	TE	CI
NCT03359239	II	Completed	atezolizumab + personalized cancer vaccine	IO	Pure variants allowed, transitional cell histology should be predominant in trial population	2019-05-08	2021-10-12	10	≥ 1500/µL	≥ 100,000/µL	≥ 8 g/dL	≤ 3.0 x ULN	≥ 30 mL/min	≤ 1.5x ULN	≤ 1.5x ULN	N/A	0-1	TE	CI	TE	TE
NCT03374488	III	Completed	Pembrolizumab+Epacadostat	Combination	Mixed variants allowed, must be transitional cell dominant	2017-12-22	2020-07-23	84	≥ 1500/µL	≥ 100,000/µL	≥ 9 g/dL	≤ 2.5x ULN	≥ 30 mL/min	≤ 1.5x ULN	≤ 1.5x ULN	N/A	0-1	CI	CI	TE	TE
NCT03390595	II	Active, not recruiting	avelumab with carboplatin/gemcitabine vs. carboplatin/gemcitabine alone	Combination	Not specified	2018-05-17	Ongoing	85	≥ 1500/µL	≥ 100,000/µL	≥ 9 g/dL	≤ 2.5x ULN	≥ 30 mL/min	≤ 1.5x ULN	≤ 1.5x ULN	N/A	0-2	NR	CI	TE	TE
NCT03410693	II/III	Completed	Rogaratinib	Targeted/small molecule	Mixed variants allowed, must be transitional cell dominant	2018-05-31	2020-10-27	175	≥ 1500/µL	≥ 100,000/µL	≥ 9 g/dL	≤ 2.5x ULN	≥ 30 mL/min	N/A	≤ 1.5x ULN	N/A	0-1	CI	CI	TE	CI
NCT03451331	II	Active, not recruiting	Gemcitabine + carboplatin vs. gemcitabine + oxaliplatin + nivolumab	Combination	Mixed variants allowed, must be transitional cell dominant	2018-05-10	Ongoing	48	≥ 1500/µL	≥ 100,000/µL	≥ 9 g/dL	≤ 3.0x ULN	≥ 30 mL/min	N/A	≤ 1.5x ULN	N/A	0-2	NR	CI	TE	TE
NCT03459846	II	Active, not recruiting	Durvalumab vs Durvalumab/Olaparib	Combination	No variants, transitional cell only	2018-03-16	Ongoing	154	≥ 1500/µL	≥ 150,000/µL	≥ 10g/dL	≤ 2.5x ULN	≥ 30 mL/min	N/A	≤ 1.5x ULN	N/A	0-2	CI	CI	TE	CI
NCT03474107	III	Active, not recruiting	Enfortumab Vedotin	Targeted/small molecule	Mixed variants allowed	2018-06-27	Ongoing	608	≥ 1500/µL	≥ 100,000/µL	≥ 9 g/dL	≤ 2.5x ULN	≥ 30 mL/min	N/A	≤ 1.5x ULN	N/A	0-1	CI	CI	TE	TE
NCT03507166	II	Completed	RC48-ADC	Targeted/small molecule	Not specified	2017-12-28	2018-10-29	43	≥ 1500/µL	≥ 100,000/µL	≥ 9 g/dL	≤ 2.5x ULN	≥ 50 mL/min	≤ 1.5x ULN	≤ 1.5x ULN	N/A	0-1	TE	CI	TE	NR
NCT03628716	II	Completed	CV301 with atezolizumab	IO	Mixed variants allowed, must be transitional cell dominant	2018-09-18	2021-02-02	43	≥ 1500/µL	≥ 100,000/µL	≥ 9 g/dL	≤ 2.5x ULN	≥ 20 mL/min	N/A	≤ 1.5x ULN	N/A	0-2	TE	CI	TE	CI
NCT03676946	I/II	Recruiting	ZKAB001 (PD-L1 monoclonal antibody)	IO	Not specified	2018-10-10	Ongoing	15	≥ 1500/µL	≥ 80,000/µL	≥ 9 g/dL	≤ 1.5x ULN	≥ 50 mL/min	≤ 1.25x ULN	≤ 1.5x ULN	N/A	0-1	CI	CI	TE	TE
NCT03809013	II	Active, not recruiting	RC48-ADC	Targeted/small molecule	Not specified	2019-01-07	Ongoing	60	≥ 1500/µL	≥ 100,000/µL	≥ 9 g/dL	≤ 2.5x ULN	N/A	≤ 1.5x ULN	≤ 1.5x ULN	N/A	0-1	TE	CI	TE	TE
NCT03945084	II	Completed	Niparib	Targeted/small molecule	Mixed variants allowed, must be transitional cell dominant	2019-08-27	2021-09-01	58	≥ 1500/µL	≥ 100,000/µL	≥ 9 g/dL	≤ 2.5x ULN	≥ 30 mL/min	≤ 1.5x ULN	≤ 1.5x ULN	N/A	0-1	CI	CI	NR	NR
NCT04004221	II	Completed	Tislelizumab	IO	Not specified	2017-07-04	2021-02-26	113	≥ 1500/µL	≥ 100,000/µL	≥ 9g/dL	≤ 2.5 X ULN	≥ 30 mL/min	N/A	≤ 1.5x ULN	N/A	0-1	TE	TE	TE	CI
NCT04047693	II	Recruiting	MVAC (methotrexate, vinblastine, doxorubicin, cisplatin)	Chemotherapy	Mixed variants allowed, must be transitional cell dominant	2019-05-01	Ongoing	32	≥ 1500/µL	≥ 100,000/µL	≥ 9 g/dL	≤ 5.0x ULN	≥ 50 mL/min	≤ 1.5x ULN	≤ 1.5x ULN	N/A	0-1	NR	CI	NR	TE
NCT04073602	II	Active, not recruiting	RC48-ADC	Targeted/small molecule	Not specified	2019-08-19	Ongoing	19	≥ 1500/µL	≥ 100,000/µL	≥ 9 g/dL	≤ 2.5x ULN	N/A	≤ 1.5x ULN	≤ 1.5x ULN	N/A	0-1	TE	CI	TE	TE
NCT04211012	II	Not yet recruiting	Toripalimab plus Nab-Paclitaxel +/- cisplatin	Combination	No variants, transitional cell only	2020-11-30	Ongoing	N/A	≥ 1500/µL	≥ 100,000/µL	≥ 9 g/dL	≤ 2.5x ULN	N/A	≤ 1.5x ULN	≤ 1.5x ULN	N/A	0-1	CI	CI	TE	CI
NCT04383067	II	Recruiting	Proleukin+Tumor Infiltrating Lymphocytes	IO	Not specified	2020-05-15	Ongoing	20	≥ 1000/µL	≥ 100,000/µL	≥ 8 g/dL	≤ 3.0x ULN	N/A	≤ 1.6x ULN	≤ 1.5x ULN	N/A	0-1	CI	NR	TE	CI
NCT04672317	II	Active, not recruiting	Tislelizumab/Gemcitabine	Combination	Not specified	2020-12-10	Ongoing	20	≥ 1500/µL	≥ 100,000/µL	≥ 9 g/dL	≤ 2.5x ULN	≥ 60 mL/min	N/A	≤ 1.5x ULN	N/A	0-2	NR	CI	TE	TE
NCT04672330	II	Active, not recruiting	Tislelizumab	IO	Not specified	2020-12-01	Ongoing	20	≥ 1500/µL	≥ 100,000/µL	≥ 9 g/dL	≤ 2.5x ULN	≥ 30 mL/min	≤ 2.0x ULN	≤ 1.5x ULN	N/A	0-2	NR	CI	TE	TE
Supplementary Table 1.
Urothelial cancer clinical trials utilized in the analysis of trial eligibility criteria (N=37). Abbreviations: HBV/HCV, Hepatitis B/C; IO, immuno-oncology; ULN, upper limit normal; N/A, Not Available; TE, Total Exclusion; CI, Conditional Inclusion; NR, Not Reported
